# Supplementary material for: Differential Effects of Viruses on the Growth Efficiency of Freshwater Bacterioplankton in Eutrophic Relative to Non-Eutrophic Lakes
Source: Microorganisms. 2023 Feb 2;11(2):384. doi: 10.3390/microorganisms11020384 (PMC9966266; doi:10.3390/microorganisms11020384)
Supplement: Supplementary file 1 [file microorganisms-11-00384-s001.zip]

Archive with 1 entries (1 files):
- microorganisms-2120368-supplementary.pdf
